# Supplementary material for: Monitoring Behavior and Welfare of Cattle in Response to Summer Weather in an Arizona Rangeland Pasture Using a Commercial Rumen Bolus
Source: Animals (Basel). 2025 May 16;15(10):1448. doi: 10.3390/ani15101448 (PMC12108461; doi:10.3390/ani15101448)
Supplement: Supplementary file 1 [file animals-15-01448-s001.zip]

Archive with 1 entries (1 files):
- animals-3562934-supplementary.pdf
